# Supplementary material for: Studying the Size-Dependence of Graphene Nanoplatelets (GNPs) in the Final Properties of Polyurethane Aerogels: Thermal Insulation and Mechanical Strength
Source: Gels. 2025 Jan 7;11(1):44. doi: 10.3390/gels11010044 (PMC11764653; doi:10.3390/gels11010044)
Supplement: Supplementary file 1 [file gels-11-00044-s001.zip]

Archive with 1 entries (1 files):
- gels-3396059-supplementary-done.pdf
